# Supplementary material for: Themes in Train-the-Trainer Nutrition Education Interventions Targeting Middle School Students: A Systematic Review
Source: Nutrients. 2021 Aug 10;13(8):2749. doi: 10.3390/nu13082749 (PMC8398099; doi:10.3390/nu13082749)
Supplement: Supplementary file 1 [file nutrients-13-02749-s001.zip]

Archive with 1 entries (1 files):
- nutrients-1274628-SI.pdf
